# Supplementary material for: Online randomised trials with children: A scoping review
Source: PLoS One. 2023 May 25;18(5):e0280965. doi: 10.1371/journal.pone.0280965 (PMC10212186; doi:10.1371/journal.pone.0280965)
Supplement: S3 Appendix — (ZIP) [file pone.0280965.s006.zip]

Archive with 41 entries (41 files):
- S7_Appendix/~$Arnaud.docx
- S7_Appendix/~$Bragg.docx
- S7_Appendix/~$chwinn.docx
- S7_Appendix/~$Connor.docx
- S7_Appendix/~$Craig.docx
- S7_Appendix/~$domski.docx
- S7_Appendix/~$Egan.docx
- S7_Appendix/~$Greene.docx
- S7_Appendix/~$haderi.docx
- S7_Appendix/~$hleider.docx
- S7_Appendix/~$Lester.docx
- S7_Appendix/~$lleher.docx
- S7_Appendix/~$llhouse.docx
- S7_Appendix/~$Mogil.docx
- S7_Appendix/~$Moreno.docx
- S7_Appendix/~$msalem.docx
- S7_Appendix/~$Nelson.docx
- S7_Appendix/~$nicavasagar.docx
- S7_Appendix/~$O'Dea.docx
- S7_Appendix/~$Parker.docx
- S7_Appendix/Amsalem.docx
- S7_Appendix/Arnaud.docx
- S7_Appendix/Bragg.docx
- S7_Appendix/Craig.docx
- S7_Appendix/Dobias.docx
- S7_Appendix/Egan.docx
- S7_Appendix/Ghaderi.docx
- S7_Appendix/Greene.docx
- S7_Appendix/Hillhouse.docx
- S7_Appendix/Kelleher.docx
- S7_Appendix/Lester.docx
- S7_Appendix/Manicavasagar.docx
- S7_Appendix/Mogil.docx
- S7_Appendix/Moreno.docx
- S7_Appendix/Nelson.docx
- S7_Appendix/O'Connor.docx
- S7_Appendix/O'Dea.docx
- S7_Appendix/Parker.docx
- S7_Appendix/Radomski.docx
- S7_Appendix/Schleider.docx
- S7_Appendix/Schwinn.docx
